# Supplementary material for: Characterization of Nerolidol Synthase (VsNES1) from Veronicastrum sibiricum via Transcriptome Analysis
Source: Plants (Basel). 2025 Dec 15;14(24):3813. doi: 10.3390/plants14243813 (PMC12736513; doi:10.3390/plants14243813)
Supplement: Supplementary file 1 [file plants-14-03813-s001.zip]

Archive with 2 entries (2 files):
- File S1.xlsx
- plants-3996221-supplementary.pdf
