# Supplementary material for: Characterization of Nerolidol Synthase (VsNES1) from Veronicastrum sibiricum via Transcriptome Analysis
Source: Plants (Basel). 2025 Dec 15;14(24):3813. doi: 10.3390/plants14243813 (PMC12736513; doi:10.3390/plants14243813)
Supplement: Supplementary file 1 [file plants-14-03813-s001.zip › File S1.xlsx]

## Sheet: Sheet1
Name	GenBank	Source
AmNES/LIS-1	ABR24417.1	https://www.ncbi.nlm.nih.gov/protein/ABR24417.1
AmNES/LIS-2	ABR24418.1	https://www.ncbi.nlm.nih.gov/protein/ABR24418.1
(3R)-linalool synthase	AAF13356.1	https://www.ncbi.nlm.nih.gov/protein/AAF13356.1
(-)-4S-limonene synthase	AAB70907.1	https://www.ncbi.nlm.nih.gov/protein/AAB70907.1
myrcene synthase	AAB71084.1	https://www.ncbi.nlm.nih.gov/protein/AAB71084.1
pinene synthase	AAB71085.1	https://www.ncbi.nlm.nih.gov/protein/AAB71085.1
terpinolene synthase	AAF61454.1	https://www.ncbi.nlm.nih.gov/protein/AAF61454.1
β-phellandrene synthase	AAF61453.1	https://www.ncbi.nlm.nih.gov/protein/AAF61453.1
γ-humulene synthase	AAC05728.1	https://www.ncbi.nlm.nih.gov/protein/AAC05728.1
δ-selinene synthase	AAC05727.1	https://www.ncbi.nlm.nih.gov/protein/AAC05727.1
S-linalool synthase	AAC49395.1	https://www.ncbi.nlm.nih.gov/protein/AAC49395.1
germacrene A synthase	AAM21658.1	https://www.ncbi.nlm.nih.gov/protein/AAM21658.1
(-)-β-pinene synthase	AAM53945.1	https://www.ncbi.nlm.nih.gov/protein/AAM53945.1
(+)-limonene synthase 1	AAM53944.1	https://www.ncbi.nlm.nih.gov/protein/AAM53944.1
γ-terpinene synthase	AAM53943.1	https://www.ncbi.nlm.nih.gov/protein/AAM53943.1
copalyl diphosphate synthase 1	AAD04292.1	https://www.ncbi.nlm.nih.gov/protein/AAD04292.1
ent-kaurene synthase B	AAB39482.1	https://www.ncbi.nlm.nih.gov/protein/AAB39482.1
(+)-δ-cadinene synthase	AAA93065.1	https://www.ncbi.nlm.nih.gov/protein/AAA93065.1
copalyl diphosphate synthase	BAA84918.1	https://www.ncbi.nlm.nih.gov/protein/BAA84918.1
germacrene C synthase	AAC39431.1	https://www.ncbi.nlm.nih.gov/protein/AAC39431.1
(E)-β-farnesene synthase	AAB95209.1	https://www.ncbi.nlm.nih.gov/protein/AAB95209.1
4S-limonene synthase	AAC37366.1	https://www.ncbi.nlm.nih.gov/protein/AAC37366.1
5-epi-aristolochene synthase	AAA19216.1	https://www.ncbi.nlm.nih.gov/protein/AAA19216.1
(-)-linalool synthase	AAS47693.1	https://www.ncbi.nlm.nih.gov/protein/AAS47693.1
limonene synthase	AAG31435.1	https://www.ncbi.nlm.nih.gov/protein/AAG31435.1
linalool synthase	AAX16075.1	https://www.ncbi.nlm.nih.gov/protein/AAX16075.1
linalool synthase	AAL38029.1	https://www.ncbi.nlm.nih.gov/protein/AAL38029.1
(+)-bornyl diphosphate synthase	AAC26017.1	https://www.ncbi.nlm.nih.gov/protein/AAC26017.1
(+)-sabinene synthase	AAC26018.1	https://www.ncbi.nlm.nih.gov/protein/AAC26018.1
1,8-cineole synthase	AAC26016.1	https://www.ncbi.nlm.nih.gov/protein/AAC26016.1
vetispiradiene synthase	BAA82092.1	https://www.ncbi.nlm.nih.gov/protein/BAA82092.1
ZmTPS1	AAO18435.1	https://www.ncbi.nlm.nih.gov/protein/AAO18435.1
linalool synthase	AAO85533.1	https://www.ncbi.nlm.nih.gov/protein/AAO85533.1
(E)-β-ocimene synthase	AAO42614.1	https://www.ncbi.nlm.nih.gov/protein/AAO42614.1
myrcene synthase Oc15	AAO41726.1	https://www.ncbi.nlm.nih.gov/protein/AAO41726.1
nerolidol synthase	AYQ58366.1	https://www.ncbi.nlm.nih.gov/protein/AYQ58366.1
linalool synthase 1	QFX67706.1	https://www.ncbi.nlm.nih.gov/protein/QFX67706.1
(E,E)-geranyllinalool synthase	XP_030479008.1	https://www.ncbi.nlm.nih.gov/protein/XP_030479008.1
